# Supplementary material for: Ecological‐Linguistic Overlap: The Spatial Congruence Between Giant Panda (Ailuropoda melanoleuca) Habitats and Southwestern Mandarin
Source: Ecol Evol. 2026 Jan 28;16(1):e72821. doi: 10.1002/ece3.72821 (PMC12848591; doi:10.1002/ece3.72821)
Supplement: Supplementary file 1 — Table S1: County‐level dataset of giant panda presence and prevailing language classification. Table S2: Historical records on distributions of giant pandas. [file ECE3-16-e72821-s001.xlsx]

## Sheet: Tab. S1
	Province	City		District / County		Language	Prevailing_language	reference	number_of_giant_panda
1	Sichuan	Mianyang	绵阳市	Pingwu	平武	Southwestern Mandarin	Southwestern Mandarin	1	335
2	Sichuan	Ya'an	雅安市	Baoxing	宝兴	Southwestern Mandarin	Southwestern Mandarin	1	181
3	Sichuan	Aba	阿坝州	Wenchuan	汶川	Southwestern Mandarin	Southwestern Mandarin	1	165
4	Gansu	Longnan	陇南	Wen	文县	Southwestern Mandarin	Southwestern Mandarin	1,2	112
5	Sichuan	Aba	阿坝州	Songpan	松潘	Southwestern Mandarin	Southwestern Mandarin	1	111
6	Shaanxi	Baoji	宝鸡市	Taibai	太白	Zhongyuan Mandarin / Southwestern Mandarin	Southwestern Mandarin	1,3	102
7	Shaanxi	Hanzhong	汉中市	Foping	佛坪	Southwestern Mandarin	Southwestern Mandarin	1	85
8	Sichuan	Ya'an	雅安市	Tianquan	天全	Southwestern Mandarin	Southwestern Mandarin	1	78
9	Sichuan	Mianyang	绵阳市	Beichuan	北川	Southwestern Mandarin	Southwestern Mandarin	1	74
10	Shaanxi	Hanzhong	汉中市	Yang	洋县	Zhongyuan Mandarin / Southwestern Mandarin	Zhongyuan Mandarin	1,4	69
11	Shaanxi	Xi'an	西安市	Zhouzhi	周至	Zhongyuan Mandarin / Southwestern Mandarin	Southwestern Mandarin	1,5	56
12	Sichuan	Leshan	乐山市	Ebian	峨边	Southwestern Mandarin	Southwestern Mandarin	1	54
13	Sichuan	Guangyuan	广元市	Qingchuan	青川	Southwestern Mandarin	Southwestern Mandarin	1	50
14	Sichuan	Aba	阿坝州	Maoxian	茂县	Southwestern Mandarin	Southwestern Mandarin	1	35
15	Sichuan	Aba	阿坝州	Jiuzhai	九寨沟	Zhongyuan Mandarin / Southwestern Mandarin	Zhongyuan Mandarin	1,6	31
16	Sichuan	Ya'an	雅安市	Lushan	庐山	Southwestern Mandarin	Southwestern Mandarin	1	28
17	Sichuan	Ya'an	雅安市	Yingjing	荥经	Southwestern Mandarin	Southwestern Mandarin	1	28
18	Sichuan	Chengdu	成都市	Chongzhou	崇州市	Southwestern Mandarin	Southwestern Mandarin	1	26
19	Sichuan	Chengdu	成都市	Dayi	大邑	Southwestern Mandarin	Southwestern Mandarin	1	26
20	Sichuan	Ya'an	雅安市	Shimian	石棉	Southwestern Mandarin	Southwestern Mandarin	1	25
21	Shaanxi	Ankang	安康市	Ningshan	宁陕	Southwestern Mandarin	Southwestern Mandarin	1	23
22	Sichuan	Liangshan	凉山州	Meigu	美姑	Southwestern Mandarin	Southwestern Mandarin	1	22
23	Sichuan	Chengdu	成都市	Dujiangyan	都江堰市	Southwestern Mandarin	Southwestern Mandarin	1	14
24	Sichuan	Liangshan	凉山州	Leibo	雷波	Southwestern Mandarin	Southwestern Mandarin	1	14
25	Sichuan	Meishan	眉山市	Hongya	洪雅	Southwestern Mandarin	Southwestern Mandarin	1	13
26	Gansu	Gannan	甘南	Diebu	迭部	Tibetan	Tibetan	1	13
27	Sichuan	Leshan	乐山市	Mabian	马边	Southwestern Mandarin	Southwestern Mandarin	1	12
28	Sichuan	Liangshan	凉山州	Ganluo	甘洛	Southwestern Mandarin	Southwestern Mandarin	1	10
29	Sichuan	Mianyang	绵阳市	An	安县	Southwestern Mandarin	Southwestern Mandarin	1	9
30	Sichuan	Liangshan	凉山州	Yuexi	越西	Southwestern Mandarin	Southwestern Mandarin	1	7
31	Sichuan	Chengdu	成都市	Pengzhou	彭州市	Southwestern Mandarin	Southwestern Mandarin	1	7
32	Shaanxi	Hanzhong	汉中市	Liuba	留坝	Southwestern Mandarin	Southwestern Mandarin	1	7
33	Gansu	Gannan	甘南	Zhouqu	舟曲	Zhongyuan Mandarin / Southwestern Mandarin	Zhongyuan Mandarin	1,7	6
34	Sichuan	Aba	阿坝州	Li	理县	Southwestern Mandarin	Southwestern Mandarin	1	5
35	Sichuan	Leshan	乐山市	Emeishan	峨眉山市	Southwestern Mandarin	Southwestern Mandarin	1	4
36	Sichuan	Deyang	德阳市	Mianzhu	绵竹市	Southwestern Mandarin	Southwestern Mandarin	1	4
37	Sichuan	Liangshan	凉山州	Mianning	冕宁	Southwestern Mandarin	Southwestern Mandarin	1	3
38	Sichuan	Yibin	宜宾市	Pingshan	屏山	Southwestern Mandarin	Southwestern Mandarin	1	3
39	Sichuan	Leshan	乐山市	Jinkouhe	金口河区	Southwestern Mandarin	Southwestern Mandarin	1	2
40	Sichuan	Ganzi	甘孜州	Jiulong	九龙	Southwestern Mandarin	Southwestern Mandarin	1	2
41	Sichuan	Ganzi	甘孜州	Kangding	康定	Southwestern Mandarin	Southwestern Mandarin	1	2
42	Sichuan	Leshan	乐山市	Muchuan	沐川	Southwestern Mandarin	Southwestern Mandarin	1	2
43	Sichuan	Leshan	乐山市	Shawan	沙湾区	Southwestern Mandarin	Southwestern Mandarin	1	2
44	Shaanxi	Hanzhong	汉中市	Ningqiang	宁强	Southwestern Mandarin	Southwestern Mandarin	1	2
45	Sichuan	Ganzi	甘孜州	Luding	泸定	Southwestern Mandarin	Southwestern Mandarin	1	1
46	Sichuan	Deyang	德阳市	Shifang	什邡市	Southwestern Mandarin	Southwestern Mandarin	1	1
47	Sichuan	Aba	阿坝州	Xiaojin	小金	Southwestern Mandarin	Southwestern Mandarin	1	1
48	Shaanxi	Hanzhong	汉中市	Chenggu	城固	Southwestern Mandarin	Southwestern Mandarin	1	1
49	Gansu	Longnan	陇南	Wudu	武都	Southwestern Mandarin	Southwestern Mandarin	2	1
50	Shaanxi	Baoji	宝鸡市	Feng	凤县	Zhongyuan Mandarin / Southwestern Mandarin	Zhongyuan Mandarin	1,8	0
51	Shaanxi	Xi'an	西安市	Hu	户县	Zhongyuan Mandarin	Zhongyuan Mandarin	1	0
52	Shaanxi	Shangluo	商洛市	Zhen'an	镇安	Zhongyuan Mandarin / Southwestern Mandarin	Zhongyuan Mandarin	1,9	0
53	Sichuan	Ya'an	雅安市	Hanyuan	汉源	Southwestern Mandarin	Southwestern Mandarin	1	0
54	Sichuan	Chengdu	成都市	Qionglai	邛崃市	Southwestern Mandarin	Southwestern Mandarin	1	0
55	Sichuan	Ya'an	雅安市	Yucheng	雨城区	Southwestern Mandarin	Southwestern Mandarin	1	0
56	Sichuan	Aba	阿坝州	Ruoergai	若尔盖	Southwestern Mandarin	Southwestern Mandarin	1	0
reference
1	Xiong, Z., Zhang, Z., Huang, X., Dao, B. and Zou, J. (eds.), 2012. Language Atlas of China [In Chinese]. Hong Kong: Longman Group (Far East) Ltd.
2	Chao, M., Wen, Y., 2013. “Research on Southwestern Mandarin in Gansu Province” [In Chinese]. Linguistic Sciences 12, no. 6: 658-668.
3	Guo, S., Zou, Y., & Sun, Z., 2020. "The Phonetic System of the Taibai Dialect in Shaanxi Province" [In Chinese]. Journal of Baoji University of Arts and Sciences (Social Sciences Edition) 40, no. 02: 49-57+115.
4	Guo, S., & Dong, Y., 2023. "The Historical Strata and Formation Mechanism of the Yangxian Chengguan Dialect" [In Chinese]. Journal of Baoji University of Arts and Sciences (Social Sciences Edition) 43, no. 01: 120-127.
5	Dong, L., 2008. "Characteristics of Ancient and Modern Sound Changes in Zhouzhi Local Accent" [In Chinese]. Journal of Xianyang Normal University 03: 93-96.
6	Shen, X., 2000. "A Study of the Jiuzhaigou Dialect—Phonetics Part" [In Chinese]. Journal of Aba Teachers College 01: 38-43.
7	Mo, C., 2004. A Study of the Grammar of Chinese Dialects in the Bailong River Basin [In Chinese]. PhD dissertation. Nanjing Normal University.
8	Sun, Z., 2019. "Internal Differences and Causes of the Fengxian Dialect in Shaanxi Province" [In Chinese]. Chinese Culture S1: 29+38.
9	Guo, S., 2006. "The Nature and Classification of the Zhongyuan Mandarin in Southern Shaanxi" [In Chinese]. Linguistic Research 04: 52-59.

## Sheet: Tab. S2
Tab. S2 Historical records on distributions of giant pandas
Number	Province	Sites
1	Hubei	23
2	Guizhou	9
3	Yunnan	7
4	Fujian	6
5	Chongqing	6
6	Guangdong	4
7	Guangxi	3
8	Henan	2
9	Zhejiang	2
10	Beijing	1
11	Hunan	1
12	Hubei	1
13	Shanxi	1
14	Sichuan	69
15	Shaanxi	23
16	Gansu	14
