# Supplementary material for: Ecological‐Linguistic Overlap: The Spatial Congruence Between Giant Panda (Ailuropoda melanoleuca) Habitats and Southwestern Mandarin
Source: Ecol Evol. 2026 Jan 28;16(1):e72821. doi: 10.1002/ece3.72821 (PMC12848591; doi:10.1002/ece3.72821)
Supplement: Supplementary file 2 — Data S1: ece372821‐sup‐0002‐Supinfo.R. [file ECE3-16-e72821-s002.R]

library(readxl)
set.seed(123)

# Schoener's D
calculate_schoener_d_binary <- function(df) {
  p_binary <- ifelse(df$number_of_giant_panda > 0, 1, 0)
  p_binary <- p_binary / sum(p_binary, na.rm = TRUE)
  
  l_binary <- ifelse(df$Prevailing_language == "Southwestern Mandarin", 1, 0)
  l_binary <- l_binary / sum(l_binary, na.rm = TRUE)
  
  abs_diff_sum <- sum(abs(p_binary - l_binary), na.rm = TRUE)
  schoener_d <- 1 - 0.5 * abs_diff_sum
  
  return(schoener_d)
}

# Null model test
null_model_test <- function(df, n_permutations = 10000) {
  observed_d <- calculate_schoener_d_binary(df)
  
  null_d_values <- numeric(n_permutations)
  for(i in 1:n_permutations) {
    shuffled_data <- df
    shuffled_data$Prevailing_language <- sample(shuffled_data$Prevailing_language)
    null_d_values[i] <- calculate_schoener_d_binary(shuffled_data)
  }
  
  p_value <- mean(null_d_values >= observed_d)
  
  return(list(
    observed_d = observed_d,
    null_mean = mean(null_d_values),
    null_sd = sd(null_d_values),
    p_value = p_value
  ))
}

results <- null_model_test(panda_data, 10000)

# Calculate Z-score
z_score <- (results$observed_d - results$null_mean) / results$null_sd

# Print results
print(paste("Schoener's D:", round(results$observed_d, 2)))
print(paste("Null model mean:", round(results$null_mean, 2)))
print(paste("Null model standard deviation:", round(results$null_sd, 2)))
print(paste("p-value:", round(results$p_value, 2)))
print(paste("Z-score:", round(z_score, 2)))
